# Supplementary material for: Phylogenetic and comparative genomics of the family Leptotrichiaceae and introduction of a novel fingerprinting MLVA for Streptobacillus moniliformis
Source: BMC Genomics. 2016 Nov 3;17:864. doi: 10.1186/s12864-016-3206-0 (PMC5093955; doi:10.1186/s12864-016-3206-0)
Supplement: Additional file 1: Table S1. — Analysis of clusters of orthologous groups (COGs) of the Leptotrichiaceae members used in this study. COGs were assessed as described in the Materials and Methods. (XLSX 16 kb) [file 12864_2016_3206_MOESM1_ESM.xlsx]

## Sheet: Tabelle1
Strain no.	COG Classes: Information storage and processing																									Reference
	Information storage and processing			Cellular processing and signaling									Metabolism									Poorly characterized		Mobilome: prophages, transposons	not in COGs
	J	K	L	D	M	N	O	T	U	V	W	Z	C	E	F	G	H	I	P	Q	MC	R	S	X
1	10.1	3.4	5.2	1.3	3.6	0.3	2.9	1.3	2.0	1.8	0.0	0.1	2.1	4.7	3.7	6.8	1.9	1.7	2.4	0.2	6.7	4.8	2.4	0.5	30.2	this study
2	10.2	3.7	4.6	1.2	3.5	0.3	2.9	1.1	1.6	1.9	0.0	0.1	2.3	4.5	3.7	6.6	1.9	1.6	2.2	0.2	6.2	4.6	2.3	1.0	31.8	this study
3	10.4	3.3	4.7	1.2	3.6	0.2	3.0	1.3	1.5	1.9	0.0	0.1	2.1	4.7	3.6	6.5	1.9	1.6	2.3	0.3	6.9	4.5	2.3	1.1	31.1	this study
4	8.6	3.8	4.6	1.1	3.6	0.2	2.6	1.5	1.3	1.6	0.0	0.0	2.4	4.3	3.0	6.4	1.6	1.5	2.0	0.3	5.6	3.9	2.0	1.0	37.1	this study
5	9.4	3.6	4.6	1.1	3.3	0.3	2.8	1.1	1.9	1.8	0.0	0.1	1.9	4.4	3.3	6.4	1.7	1.5	2.3	0.1	6.2	4.4	2.3	1.2	34.1	this study
6	10.0	3.6	5.0	1.2	3.3	0.2	2.8	1.2	1.3	1.9	0.0	0.1	2.2	4.6	3.7	6.8	1.9	1.6	2.4	0.1	6.1	4.7	2.4	1.0	32.0	this study
7	10.8	3.4	5.1	1.2	3.4	0.1	3.2	1.2	1.6	1.8	0.0	0.1	2.3	4.8	3.8	7.1	2.0	1.8	2.6	0.1	6.9	4.5	2.6	0.5	29.2	this study
8	10.2	3.7	4.8	1.1	3.4	0.2	3.2	1.3	1.5	1.6	0.0	0.1	2.3	4.5	3.7	6.5	1.8	1.7	2.5	0.2	6.5	4.9	2.2	1.1	31.0	this study
9	10.3	3.0	4.7	1.1	2.9	0.1	2.6	1.0	1.3	1.7	0.0	0.1	2.3	4.2	3.3	6.6	1.7	1.8	2.4	0.1	6.2	3.8	2.3	0.8	35.6	this study
10	9.2	3.7	4.9	1.3	3.0	0.2	2.7	1.1	1.4	1.8	0.0	0.1	2.1	4.3	3.3	6.5	1.8	1.5	2.1	0.1	5.8	4.4	2.3	1.5	35.0	this study
11	10.1	3.3	5.0	1.2	3.5	0.2	3.0	1.4	1.7	1.9	0.0	0.1	2.2	4.5	3.5	6.8	1.9	1.6	2.3	0.2	6.4	4.9	2.3	1.1	31.0	this study
12	10.6	3.8	4.7	1.2	3.4	0.2	3.1	1.3	1.2	1.9	0.0	0.1	2.3	4.9	3.7	6.8	2.1	1.8	2.5	0.2	6.4	4.9	2.3	1.0	29.6	this study
13	9.6	3.3	4.6	1.2	3.0	0.2	2.9	1.3	1.4	1.9	0.0	0.1	2.0	4.5	3.3	6.7	1.8	1.5	2.3	0.1	6.1	4.4	2.2	1.1	34.4	this study
14	10.3	3.4	4.7	1.2	3.3	0.1	3.0	1.3	1.6	2.0	0.0	0.1	2.1	4.5	3.6	6.7	1.8	1.7	2.3	0.2	6.5	4.7	2.4	1.2	31.5	this study
15	9.6	3.5	5.1	1.2	3.4	0.2	3.1	1.1	1.4	1.9	0.0	0.1	2.2	4.6	3.4	6.6	1.8	1.5	2.2	0.2	6.2	4.5	2.3	1.1	32.8	this study
16	10.7	3.7	5.1	1.3	3.6	0.2	3.2	1.3	1.6	2.0	0.0	0.1	2.1	4.9	3.6	7.0	2.0	1.9	2.4	0.1	7.0	4.7	2.3	0.5	28.7	this study
17	10.7	3.4	5.2	1.3	3.5	0.2	3.1	1.4	1.3	2.3	0.0	0.1	2.3	5.0	3.8	7.0	2.0	1.8	2.5	0.1	6.6	4.8	2.3	0.9	28.6	this study
18	9.7	3.8	5.2	1.2	3.2	0.2	3.1	1.2	1.4	1.9	0.0	0.1	2.0	4.6	3.4	6.5	1.8	1.6	2.4	0.2	6.3	4.7	2.3	1.2	32.0	this study
19	10.0	3.2	4.5	1.3	3.0	0.1	2.6	1.5	1.0	1.9	0.0	0.1	2.0	4.3	3.2	6.4	1.7	1.5	2.3	0.2	6.0	4.3	2.1	1.0	35.7	this study
20	9.7	3.5	5.0	1.4	3.5	0.2	2.9	1.2	1.8	1.7	0.0	0.1	2.1	4.4	3.4	7.0	1.8	1.5	2.5	0.2	6.3	4.3	2.3	1.0	32.3	this study
21	9.7	3.7	4.9	1.3	3.2	0.2	3.0	1.1	1.5	2.2	0.0	0.1	2.0	4.4	3.7	6.4	1.9	1.7	2.3	0.2	6.7	4.4	2.2	1.2	31.9	this study
22	9.8	3.4	4.7	1.3	3.3	0.2	2.9	1.2	1.6	2.0	0.0	0.1	2.0	4.5	3.4	6.2	1.8	1.8	2.2	0.1	6.2	4.1	2.2	1.2	33.6	this study
23	10.6	3.5	4.9	1.3	3.5	0.2	3.1	1.2	1.5	1.8	0.0	0.1	2.4	4.7	3.7	6.8	1.9	1.9	2.4	0.1	6.7	4.8	2.4	0.4	30.1	this study
24	9.7	3.4	4.7	1.1	3.3	0.1	2.6	1.2	1.7	2.1	0.0	0.1	2.3	4.7	3.8	6.5	1.9	1.6	2.5	0.3	6.0	3.7	2.4	2.5	31.9	this study
25	10.8	3.5	5.7	1.5	3.6	0.1	2.9	1.1	1.1	2.7	0.0	0.1	2.2	4.9	2.6	6.5	1.9	1.8	2.6	0.1	6.2	4.6	2.8	3.0	27.5	this study
26	9.5	3.3	4.9	1.1	3.0	0.2	3.0	1.2	1.2	1.6	0.0	0.1	2.1	4.4	3.3	6.4	1.7	1.6	2.1	0.1	6.1	4.3	1.9	1.4	35.5	this study
27	12.2	3.5	4.6	1.3	3.5	0.1	3.1	1.2	1.0	1.7	0.0	0.1	2.7	5.5	4.1	8.0	2.1	2.1	2.9	0.1	6.8	4.7	2.4	0.2	26.2	this study
28	12.1	3.4	4.7	1.3	3.4	0.1	3.1	1.2	1.0	1.7	0.0	0.1	2.5	5.4	4.0	7.8	2.2	2.1	3.0	0.1	7.0	4.7	2.5	0.3	26.2	this study
29	11.5	3.8	4.8	1.2	3.6	0.1	3.0	1.4	1.3	2.2	0.1	0.1	2.5	4.9	3.3	7.9	2.3	1.8	2.8	0.1	7.1	5.7	2.6	2.5	23.4	this study
30	12.5	4.3	4.7	1.9	4.1	0.1	3.0	1.4	1.3	1.4	0.0	0.1	3.1	5.4	3.6	7.4	1.8	1.7	2.8	0.1	7.1	5.9	2.7	0.7	22.9	this study
31	12.5	3.6	4.4	1.5	3.7	0.1	3.0	1.1	0.8	2.2	0.0	0.0	2.6	3.8	2.8	7.0	1.6	1.6	2.6	0.0	7.6	4.5	0.7	0.8	31.5	[19]
32	4.5	4.9	2.4	0.5	3.6	0.2	1.8	2.0	1.0	1.5	0.0	0.0	2.8	5.1	2.1	9.9	2.6	1.4	2.2	0.8	6.2	5.4	4.4	1.5	33.1	[17]
33	7.0	2.9	2.9	1.0	4.7	0.2	3.0	2.6	1.3	3.0	0.0	0.1	2.7	6.6	2.5	4.3	3.6	2.3	2.8	0.4	5.5	6.9	3.9	1.8	27.9	[19]
34	7.7	3.7	3.3	0.9	5.3	0.2	2.9	1.7	1.3	2.6	0.0	0.1	2.7	6.4	3.0	7.6	3.3	2.5	2.8	0.4	6.1	5.8	4.0	0.8	25.1	[19]
35	6.6	2.9	3.5	1.1	4.9	0.2	2.8	2.0	1.3	2.4	0.0	0.0	2.3	5.9	2.6	4.3	3.3	2.0	2.5	0.3	5.2	5.6	3.4	1.5	33.2	this study
36	6.7	2.9	3.2	1.0	4.4	0.2	2.6	2.3	0.8	2.1	0.0	0.0	2.3	5.9	2.5	4.8	3.2	1.9	2.5	0.3	5.4	5.4	3.1	1.3	34.8	this study
37	8.0	3.4	3.8	1.0	5.7	0.2	2.9	2.4	1.2	3.1	0.0	0.1	2.6	7.5	2.7	3.6	3.7	2.5	3.2	0.4	5.8	6.0	3.8	1.8	24.9	this study
38	7.6	3.2	3.6	1.1	5.0	0.2	3.3	2.2	1.3	2.1	0.0	0.0	2.6	6.6	2.8	4.1	3.8	2.5	2.9	0.4	5.4	6.6	3.9	2.6	26.2	this study
39	7.1	3.1	3.7	1.2	5.3	0.2	3.0	2.1	1.4	2.5	0.0	0.0	2.5	6.3	2.8	4.6	3.6	2.2	2.7	0.4	5.6	6.1	3.6	1.6	28.4	this study
40	7.6	4.0	3.5	0.8	5.9	0.3	2.9	2.0	1.3	2.2	0.0	0.1	3.0	7.0	3.0	5.8	3.6	2.6	3.4	0.3	6.1	6.0	4.3	1.2	23.3	this study
41	7.6	2.8	3.6	0.9	5.2	0.2	3.2	1.9	1.0	2.4	0.0	0.1	2.8	6.7	2.9	5.0	3.2	2.4	3.1	0.4	5.6	5.5	4.1	0.9	28.5	this study
42	7.0	2.8	3.5	1.0	4.9	0.2	2.8	2.5	1.3	2.3	0.0	0.1	2.6	6.8	2.4	4.2	3.3	2.0	2.6	0.4	6.0	5.7	4.0	0.7	31.1	this study
43	6.9	2.6	3.3	1.0	4.5	0.3	2.7	2.3	1.3	2.3	0.0	0.0	2.6	6.5	2.3	4.7	3.2	2.1	2.7	0.3	5.5	5.6	3.4	1.4	32.3	this study
44	13.2	3.7	4.9	1.4	5.3	0.3	3.6	1.3	1.5	1.8	0.0	0.1	3.1	5.5	3.3	9.4	2.3	2.1	2.8	0.0	7.3	5.5	3.2	0.1	18.4	[38]
45	11.9	3.6	4.9	1.4	5.2	0.3	3.5	1.1	1.4	1.9	0.0	0.1	3.2	5.2	3.3	8.9	2.1	2.1	2.7	0.1	7.2	5.2	3.2	0.5	21.0	[38]
46	9.4	3.4	3.4	1.1	3.3	0.1	3.3	1.1	1.2	2.9	0.0	0.1	3.0	5.3	2.6	9.3	1.9	1.9	2.2	0.1	5.9	4.9	3.2	1.1	29.5	[37]
47	9.0	3.3	3.8	1.1	4.8	0.1	2.5	1.8	1.3	3.9	0.0	0.0	4.6	5.9	2.3	3.6	4.1	3.0	3.5	0.5	7.6	5.9	3.1	1.8	22.6	this study
